# Supplementary material for: Decoding short-term fertility intentions: exploring the nexus of gender equality and societal factors in a comparative EU gender regimes analysis
Source: Front Sociol. 2025 Oct 16;10:1651929. doi: 10.3389/fsoc.2025.1651929 (PMC12571918; doi:10.3389/fsoc.2025.1651929)
Supplement: Supplementary file 1 [file Table_1.XLSX]

## Sheet: Variables
STUDY VARIABLES:		FINLAND (Scandinavian regime)		GERMANY (Continental Regime)		SPAIN (Mediterranean Regime)		COMBINED DATAFRAME (post-recoding)
Year/Mode of data collection		2021-2022/CAWI		2021/Mixed mode: CAWI; Self-administrated		2018/Mixed mode: CAWI; CATI
DEPENDENT VARIABLE	Question	Variable	Categories	Variable	Categories	Variable	Categories	Variable	Categories
Short-term fertility intentions	Do you intend to have a/another child during the next three years?	fer14	1. Definitely not/2. Probably not/3. Unsure/4. Probably yes/5. Definitely yes/6. Currently expecting a child/.b Refusal/.h. Incomplete survey	fer14	1. Definitely not/2. Probably not/3. Unsure/4. Probably yes/5. Definitely yes/6. Currently expecting a child/.b Refusal/.h. Incomplete survey	INTENHIJOS	1. Sí/6. No	childbearing_intention	1.Yes/0.No
SELECTION VARIABLE
Country	Country of residence	country	Finland	country	Germany	country	Spain	country	Spain/Finland/Germany
Having a partner	Do you have a partner at the moment?	dem21	1. Yes/2. No/.b.Refusal	dem21	1. Yes/2. No/.b.Refusal	SITSENTI	1. Sin pareja/2. Pareja con la que convive/3. Pareja con la que no convive	partner	1. Yes/0. No/NaN
INDEPENDENT VARIABLES
DIMENSION 1. EMPLOYMENT CIRCUMSTANCES
Employment status (employed or not)	Which of the items best describes your current employment status?	dem06	1. In education or training/2. Employed/3. Self-employed/4. Helping family member in a family farm or business/5. Unemployed/6. Retired/7. In military or civic service/8. Taking care of the home or family/9. On maternity or paternity leave/10. On parental leave or childcare leave/11. Ill or disabled for a long time or permanently/12. Other/.a. Dont know/.b. Refusal/.h. Incomplete survey	dem06	1. In education or training/2. Employed/3. Self-employed/4. Helping family member in a family farm or business/5. Unemployed/6. Retired/7. In military or civic service/8. Taking care of the home or family/9. On maternity or paternity leave/10. On parental leave or childcare leave/11. Ill or disabled for a long time or permanently/12. Other/.a. Dont know/.b. Refusal/.h. Incomplete survey	TRABAJAACT	1. Sí/6. No	employment	1. Yes/0. No/NaN
Women’s/men’s work time	Is your work full time or part time?	wrk06	1. Full time/2. Part time/.a. Don't know/.b. Refusal/.h. Incomplete survey	wrk06	1. Full time/2. Part time/.a. Don't know/.b. Refusal/.h. Incomplete survey	JORNADA	1.Completa con horario continuo/2. Completa con horario partido/3. Parcial	work_time	2. Full time/1.Part time/NaN
Work contract type	Is your current work contract, if you have any, a permanent contract, a fixed term contract, or a temporary contract?	wrk18	1. Permanent/2. Fixed term/3. Temporary/4. No written contract	wrk18	1. Permanent/2. Fixed term/3. Temporary/4. No written contract	TIPOCONTRATO	1. Indefinido/2. Eventual-Temporal/3. Sin contrato	work_contract	2. Permanent/1. Temporary/0. No written contract/NaN
Partner employment status (employed or not)	Which of the items best describes your partner's current employment status?	dem26	1. In education or training/2. Employed/3. Self-employed/4. Helping family member in a family farm or business/5. Unemployed/6. Retired/7. In military or civic service/8. Taking care of the home or family/9. On maternity or paternity leave/10. On parental leave or childcare leave/11. Ill or disabled for a long time or permanently/12. Other/.a. Dont know/.b. Refusal/.h. Incomplete survey	dem26	1. In education or training/2. Employed/3. Self-employed/4. Helping family member in a family farm or business/5. Unemployed/6. Retired/7. In military or civic service/8. Taking care of the home or family/9. On maternity or paternity leave/10. On parental leave or childcare leave/11. Ill or disabled for a long time or permanently/12. Other/.a. Dont know/.b. Refusal/.h. Incomplete survey	SITLABPAR	1. Trabaja por cuenta propia/2. Trabaja por cuenta ajena/3. Parado/a/4. Estudiante/5. Jubilado/a, pensionista, prejubilado/a, retirado/a de una actividad económica previa/6. Incapacitado/a para trabajar/7. Dedicado/a a las labores de su hogar/8. Otro tipo de inactividad	partner_employment	1. Yes/0. No/NaN
Partner’s work contract type	Is your partner's current work contract, if any, a permanent contract, a fixed term contract, or a temporary contract?	wrk44	1. Permanent/2. Fixed term/3. Temporary/4. No written contract	wrk44	1. Permanent/2. Fixed term/3. Temporary/4. No written contract	TIPOCONTRATOPAR	1. Indefinido/2. Eventual-Temporal/3. Sin contrato	partner_work_contract	2. Permanent/1. Temporary/0. No written contract/NaN
DIMENSION 2. HOUSEHOLD AND FINANCIAL SITUATION
Total household net income	If you add up the income from all sources received during the last 12 months, what is your household total net income from all members including yourself?	inc06	1. 4,999 € or less/2. 5,000 to 9,999 €/3. 10,000 to 19,999 €/4. 20,000 to 39,999 €/5. 40,000 to 59,999 €/6. 60,000 to 79,999 €/7. 80,000 to 99,999 €/8. 100,000 € or more	inc06_1401	1. Under 250 euros/2. 250 to under 500 euros/3.500 to 750 euros/4. 750 to under 1000 euros/5. 1000 to under 1250 euros/6. 1250 to under 1500 euros/7. 1500 to under 1750 euros/8. 1750 to under 2000 euros/9. 2000 to under 2500 euros/10. 2500 to under 3000 euros/11. 3000 to under 3500 euros/12. 3500 to under 4000 euros/13. 4000 to under 4500 euros/14. 4500 and more euros	INGREHOG_INTER	1. Menos de 500€/2. De 500€ a menos de 1.000€/3. De 1.000€ a menos de 1.500€/4. De 1.500€ a menos de 2.000€/5. De 2.000€ a menos de 2.500€/6. De 2.500€ a menos de 3.000€/7. De 3.000€ a menos de 5.000€/8. 5.000€ o más	net_income	0. 4,999 € or less/1. 5,000 to 9,999 €/2. 10,000 to 19,999 €/3. 20,000 to 39,999 €/4. 40,000 to 59,999 €/5. 60,000 to 79,999 €/6. 80,000 to 99,999 €/7. 100,000 € or more
Difficulties to make ends meet	A household may have different sources of income and more than one household member may contribute to it. Thinking of your household's total monthly income, is your household able to make ends meet…	inc03	1. With great difficulty/2. With difficulty/ 3. With some difficulty/4. Fairly easily/5. Easily/6. Very easily	inc03	1. With great difficulty/2. With difficulty/ 3. With some difficulty/4. Fairly easily/5. Easily/6. Very easily	DIFICULTAD	1. Sí/6. No	difficulties	1. Yes/0. No
DIMENSION 3. DIVISION OF HOUSEWORK AND CARE WORK
Satisfaction with housework division	How satisfied are you with the division of household tasks between you and your partner? On a scale from 0 to 10 where 0 means ‘not at all satisfied’ and 10 means ‘completely satisfied’ and 5 means ‘about average’, what number best represents your satisfaction with the division of household tasks?	hhd12	0-10 Scale	hhd12	0-10 Scale	SATISTARDOM	Escala 0-10	household_satisfaction	0-10 scale
Childcare tasks: dressing	Who in your household does these tasks? Dressing the children or seeing that the children are properly dressed	hhd13a	1. Always me/2. Usually me/3. Equally me and partner/4. Usually partner/5. Always partner/6. Always or usually someone else/7. Children do it themselves	hhd13a	1. Always me/2. Usually me/3. Equally me and partner/4. Usually partner/5. Always partner/6. Always or usually someone else/7. Children do it themselves	VESTIR	1. Entrevistado/2. Pareja/3. Entrevistado y pareja por igual/4. Abuelos/5. Otra persona del hogar/6. Otra persona fuera del hogar/7. Los niños lo hacen por sí mismos	task_dressing	1. Interviewed/0.5. Both equally/0. Partner/0. Others
Childcare tasks: drop/pick	Who in your household does these tasks? Drop/pick children	hhd13b	1. Always me/2. Usually me/3. Equally me and partner/4. Usually partner/5. Always partner/6. Always or usually someone else/7. Children do it themselves	hhd13b	1. Always me/2. Usually me/3. Equally me and partner/4. Usually partner/5. Always partner/6. Always or usually someone else/7. Children do it themselves	COLEGIO	1. Entrevistado/2. Pareja/3. Entrevistado y pareja por igual/4. Abuelos/5. Otra persona del hogar/6. Otra persona fuera del hogar/7. Los niños lo hacen por sí mismos	task_drop_pick	1. Interviewed/0.5. Both equally/0. Partner/0. Others
Childcare tasks: stay with ill children	Who in your household does these tasks? Staying at home with the children when they are ill	hhd13c	1. Always me/2. Usually me/3. Equally me and partner/4. Usually partner/5. Always partner/6. Always or usually someone else/7. Children do it themselves	hhd13c	1. Always me/2. Usually me/3. Equally me and partner/4. Usually partner/5. Always partner/6. Always or usually someone else/7. Children do it themselves	ENFERMOS	1. Entrevistado/2. Pareja/3. Entrevistado y pareja por igual/4. Abuelos/5. Otra persona del hogar/6. Otra persona fuera del hogar/7. Los niños lo hacen por sí mismos	task_illness	1. Interviewed/0.5. Both equally/0. Partner/0. Others	index_care (0-1)
Childcare tasks: playing with children	Who in your household does these tasks? Playing with the children and/or taking part in leisure activities with them	hhd13d	1. Always me/2. Usually me/3. Equally me and partner/4. Usually partner/5. Always partner/6. Always or usually someone else/7. Children do it themselves	hhd13d	1. Always me/2. Usually me/3. Equally me and partner/4. Usually partner/5. Always partner/6. Always or usually someone else/7. Children do it themselves	JUGAR	1. Entrevistado/2. Pareja/3. Entrevistado y pareja por igual/4. Abuelos/5. Otra persona del hogar/6. Otra persona fuera del hogar/7. Los niños lo hacen por sí mismos	task_play	1. Interviewed/0.5. Both equally/0. Partner/0. Others
Childcare tasks: homework	Who in your household does these tasks? Helping the children with homework	hhd13e	1. Always me/2. Usually me/3. Equally me and partner/4. Usually partner/5. Always partner/6. Always or usually someone else/7. Children do it themselves	hhd13e	1. Always me/2. Usually me/3. Equally me and partner/4. Usually partner/5. Always partner/6. Always or usually someone else/7. Children do it themselves	DEBERES	1. Entrevistado/2. Pareja/3. Entrevistado y pareja por igual/4. Abuelos/5. Otra persona del hogar/6. Otra persona fuera del hogar/7. Los niños lo hacen por sí mismos	task_homework	1. Interviewed/0.5. Both equally/0. Partner/0. Others
Childcare tasks satisfaction	How satisfied are you with the way childcare tasks are divided between you and your partner? On a scale from 0 to 10 where 0 means ‘not at all satisfied’ and 10 means ‘completely satisfied’ and 5 means ‘about average’, what number best represents your satisfaction with the way childcare tasks are divided?	hhd14	0-10 Scale	hhd14	0-10 Scale	SATISFACENINOS	Escala 0-10	childcare_satisfaction	0-10 scale
DIMENSION 4. GENDER AND FAMILY VALUES
Religion	Which religious denomination do you adhere to, if any?	att08	1. Protestant/2. Catholic/3. Buddist/4. Hindu/5. Muslim/6. Jewish/7. Sikh/8. Orthodox/9. Other christian/10. Other/11. None	att08	1. Protestant/2. Roman Catholic/3. Muslim/4. Orthodox/5. Other religion/6. None	RELIGION	1. Católica/2. Protestante/3. Musulmana/4. Otros cristianos/5. Otra religión/6.Ninguna/7. Prefiero no contestar	religion	1. Religious/0. Non religious/NaN
Values: Unmarried cohabitation	It is alright for a couple to live together without getting married	att03b	1. Strongly disagree/2. Disagree/3. Neither agree nor disagree/4. Agree/5. Strongly agree/.a. Dont know/.b. Refusal/.h. Incomplete survey	att03b	1. Strongly disagree/2. Disagree/3. Neither agree nor disagree/4. Agree/5. Strongly agree/.a. Dont know/.b. Refusal/.h. Incomplete survey	V_JUNTOS	1. De acuerdo/2. Ni de acuerdo ni en desacuerdo/3. En desacuerdo	v_cohabit	Scale 0-1
Values: Divorce is permissible	It is all right for a couple with an unhappy marriage to get a divorce even if they have children	att03d	1. Strongly disagree/2. Disagree/3. Neither agree nor disagree/4. Agree/5. Strongly agree/.a. Dont know/.b. Refusal/.h. Incomplete survey	att03d	1. Strongly disagree/2. Disagree/3. Neither agree nor disagree/4. Agree/5. Strongly agree/.a. Dont know/.b. Refusal/.h. Incomplete survey	V_DIVORCIO	1. De acuerdo/2. Ni de acuerdo ni en desacuerdo/3. En desacuerdo	v_divorce	Scale 0-1
Values: Women need children	A woman has to have children in order to be fulfilled	att03e	1. Strongly disagree/2. Disagree/3. Neither agree nor disagree/4. Agree/5. Strongly agree/.a. Dont know/.b. Refusal/.h. Incomplete survey	att03e	1. Strongly disagree/2. Disagree/3. Neither agree nor disagree/4. Agree/5. Strongly agree/.a. Dont know/.b. Refusal/.h. Incomplete survey	V_HIJOSM	1. De acuerdo/2. Ni de acuerdo ni en desacuerdo/3. En desacuerdo	v_woman_child	Scale 0-1	index_values (0-1)
Values: Child need a father and a mother	A child needs a home with both a father and a mother to grow up happily	att03g	1. Strongly disagree/2. Disagree/3. Neither agree nor disagree/4. Agree/5. Strongly agree/.a. Dont know/.b. Refusal/.h. Incomplete survey	att03g	1. Strongly disagree/2. Disagree/3. Neither agree nor disagree/4. Agree/5. Strongly agree/.a. Dont know/.b. Refusal/.h. Incomplete survey	V_CRECERFELIZ	1. De acuerdo/2. Ni de acuerdo ni en desacuerdo/3. En desacuerdo	v_parents_child	Scale 0-1
Values: Men need children	A man has to have children in order to be fulfilled	att03h	1. Strongly disagree/2. Disagree/3. Neither agree nor disagree/4. Agree/5. Strongly agree/.a. Dont know/.b. Refusal/.h. Incomplete survey	att03h	1. Strongly disagree/2. Disagree/3. Neither agree nor disagree/4. Agree/5. Strongly agree/.a. Dont know/.b. Refusal/.h. Incomplete survey	V_HIJOSH	1. De acuerdo/2. Ni de acuerdo ni en desacuerdo/3. En desacuerdo	v_man_child	Scale 0-1
Values: Homosexual couple rights	Homosexual couples should have the same rights as heterosexual couples do	att03i	1. Strongly disagree/2. Disagree/3. Neither agree nor disagree/4. Agree/5. Strongly agree/.a. Dont know/.b. Refusal/.h. Incomplete survey	att03i	1. Strongly disagree/2. Disagree/3. Neither agree nor disagree/4. Agree/5. Strongly agree/.a. Dont know/.b. Refusal/.h. Incomplete survey	V_HOMOSEXUAL	1. De acuerdo/2. Ni de acuerdo ni en desacuerdo/3. En desacuerdo	v_homosexual	Scale 0-1
SOCIODEMOGRAPHICS
Sex	What is your gender?	dem01	1. Male/2. Female/.h.Incomplete survey	dem01	1.Male/2.Female/.h.Incomplete survey	SEXO	1. Hombre/2. Mujer	sex	0. Male/1. Female/NaN
Age	When where you born? (year)	dem02y	1956-2003 (scale)	dem02y	1956-2003 (scale)	EDAD	Años cumplidos (18-55)	age	Number 18-55
Living with partner	Does your partner live with you in the same household?	dem30a	1. Yes/2. No/.b.Refusal	dem30a	1. Yes/2. No/.b.Refusal	SITSENTI	1. Sin pareja/2. Pareja con la que convive/3. Pareja con la que no convive	cohabit	1. Yes/0. No/NaN
Married to partner (yes/no)	Are you and your partner legally married?	dem28a	1. Yes/2. No/.b.Refusal	dem28a	1. Yes/2. No/.b.Refusal	TIPOUNION	1. Matrimonio/2. Pareja de hecho registrada/3. Pareja de hecho sin registrar	marriage	1. Yes/0. No/NaN
Educational level	What is the highest level of education you have completed?	dem07isced	0. Early childhood education/1. Primary education/2. Lower secondary education/3. Upper secondary education/4. Post-secondary non tertiary education/5. Short cycle tertiary education/6. Bachelor or equivalent/7. Master or equivalent/8. Doctoral or equivalent/.a. Don't know/.b. Refusal/.h. Incomplete survey	dem07	0. Early childhood education/1. Primary education/2. Lower secondary education/3. Upper secondary education/4. Post-secondary non tertiary education/5. Short cycle tertiary education/6. Bachelor or equivalent/7. Master or equivalent/8. Doctoral or equivalent/.a. Don't know/.b. Refusal/.h. Incomplete survey	ESTUDIOSA	1. Menos que primaria/2. Educación primaria/3. Primera etapa de educación secundaria y similar (con orientación general o profesional)/4. Segunda etapa de educación secundaria y similar (con orientación general o profesional)/5. Educación postsecundaria no superior/6. Enseñanzas de formación profesional, artes plásticas y diseño y deportivas de grado superior y equivalentes; títulos propios unive…	education	1. Primary education/2. Secondary and upper secondary education/3. Post-secondary and tertiary/NaN
Partner educational level	What is the highest level of education your partner has successfully completed?	dem25	0. Early childhood education/1. Primary education/2. Lower secondary education/3. Upper secondary education/4. Post-secondary non tertiary education/5. Short cycle tertiary education/6. Bachelor or equivalent/7. Master or equivalent/8. Doctoral or equivalent/.a. Don't know/.b. Refusal/.h. Incomplete survey	dem25	0. Early childhood education/1. Primary education/2. Lower secondary education/3. Upper secondary education/4. Post-secondary non tertiary education/5. Short cycle tertiary education/6. Bachelor or equivalent/7. Master or equivalent/8. Doctoral or equivalent/.a. Don't know/.b. Refusal/.h. Incomplete survey	ESTUDIOSPAR	1. Menos que primaria/2. Educación primaria/3. Primera etapa de educación secundaria y similar (con orientación general o profesional)/4. Segunda etapa de educación secundaria y similar (con orientación general o profesional)/5. Educación postsecundaria no superior/6. Enseñanzas de formación profesional, artes plásticas y diseño y deportivas de grado superior y equivalentes; títulos propios unive…	partner_education	1. Primary education/2. Secondary and upper secondary education/3. Post-secondary and tertiary/NaN
Number of biological children (partner)	How many biological children have you had together(including children born via donor conception or surrogacy)?	dem42	Number	dem42	Number	NHBIOADOP	Número	children	Number of children 0-14
Number of adopted children (partner)	How many adopted children have you adopted with your partner?	dem44	Number	dem44	Number			children_cat	1. Yes/0. No/NaN
Number of biological children (previous partner)	How many biological children have you had together(including children born via donor conception or surrogacy)?	lhi08_1 - lhi08_4	Number	lhi08_1 - lhi08_5 + lhi08_8 + lhi08_11	Number
Number of adopted children (previous partner)	How many children have you and your previous partner adopted?	lhi10_1, lhi10_2	Number	lhi10_1, lhi10_2	Number
